# Supplementary material for: CsSWEET2, a Hexose Transporter from Cucumber (Cucumis sativus L.), Affects Sugar Metabolism and Improves Cold Tolerance in Arabidopsis
Source: Int J Mol Sci. 2022 Mar 31;23(7):3886. doi: 10.3390/ijms23073886 (PMC8999130; doi:10.3390/ijms23073886)
Supplement: Supplementary file 1 [file ijms-23-03886-s001.zip]

Archive with 8 entries (8 files):
- Figure S1.pdf
- Figure S2.pdf
- Figure S3.pdf
- Figure S4.pdf
- Table S1.xlsx
- Table S2.xlsx
- Table S3.xlsx
- Table S4.xlsx
