# Supplementary material for: CsSWEET2, a Hexose Transporter from Cucumber (Cucumis sativus L.), Affects Sugar Metabolism and Improves Cold Tolerance in Arabidopsis
Source: Int J Mol Sci. 2022 Mar 31;23(7):3886. doi: 10.3390/ijms23073886 (PMC8999130; doi:10.3390/ijms23073886)
Supplement: Supplementary file 1 [file ijms-23-03886-s001.zip › Table S1.xlsx]

## Sheet: Sheet1
	Table S1. Characteristics of the CsSWEET2 gene in cucumber
	Gene	full length (bp)	ORF length (bp)	5’-untranslated region (bp)	3’-untranslated region (bp)	Protein physicochemical characteristics
						Length (aa)	MW (kDa)	pI	GRAVY
	CsSWEET2	1324	702	319	303	233	26.07	9.18	0.932
	The ProtParam tool (https://web.expasy.org/protparam) was used to analyse the molecular weight (MW), isoelectric point (pI), and grand average of hydropathicity (GRAVY) of the deduced CsSWEET2 protein.
