# Supplementary material for: CsSWEET2, a Hexose Transporter from Cucumber (Cucumis sativus L.), Affects Sugar Metabolism and Improves Cold Tolerance in Arabidopsis
Source: Int J Mol Sci. 2022 Mar 31;23(7):3886. doi: 10.3390/ijms23073886 (PMC8999130; doi:10.3390/ijms23073886)
Supplement: Supplementary file 1 [file ijms-23-03886-s001.zip › Table S2.xlsx]

## Sheet: Sheet1
	Table S2. Amino acid identity analysis of SWEET proteins from cucumber (CsSWEET2) and other plant species
		CsSWEET2
	AtSWEET1	0.3819
	AtSWEET2	0.6907
	AtSWEET3	0.3011
	AtSWEET4	0.298
	AtSWEET5	0.2787
	AtSWEET6	0.289
	AtSWEET7	0.3077
	AtSWEET8	0.298
	AtSWEET9	0.2841
	AtSWEET10	0.2373
	AtSWEET11	0.2603
	AtSWEET12	0.2708
	AtSWEET13	0.2752
	AtSWEET14	0.3053
	AtSWEET15	0.261
	AtSWEET16	0.2929
	AtSWEET17	0.284
	OsSWEET2	0.5574
	SlSWEET2	0.6723
	StSWEET2	0.6723
	MtSWEET2	0.6936
	NtSWEET2	0.7021
	CmeSWEET2	0.97
	ClSWEET2	0.9313
	CmoSWEET2	0.9142
	CmaSWEET2	0.9185
	CpSWEET2	0.9185
	BhSWEET2	0.9399
	McSWEET2	0.8584
	The amino acid sequences of the SWEET proteins used for analysis are listed in Table S3.
