# Supplementary material for: CsSWEET2, a Hexose Transporter from Cucumber (Cucumis sativus L.), Affects Sugar Metabolism and Improves Cold Tolerance in Arabidopsis
Source: Int J Mol Sci. 2022 Mar 31;23(7):3886. doi: 10.3390/ijms23073886 (PMC8999130; doi:10.3390/ijms23073886)
Supplement: Supplementary file 1 [file ijms-23-03886-s001.zip › Table S4.xlsx]

## Sheet: Sheet1
	Table S4. Primers used in this study
	PCR purpose	Primer name	Primer sequence (5'-3')
	Cloning of CsSWEET2	CsSWEET2-F	AATAATAAAAATCATGTTCATCAGGAA
		CsSWEET2-R	TTGGAACAAAGCTTTTAAATCACA
	qRT-PCR of CsSWEET2	q-CsSWEET2-F	TTCTTCTCGGTTCCATCTTCTCA
		q-CsSWEET2-R	CATACCATAGGCAAATAAGGCAGT
	Expression of CsSWEET2 in yeast construct	Yeast-CsSWEET2-F	GGGGACAAGTTTGTACAAAAAAGCAGGCTTAATGGTTCTTCTCGGTTCCATCTT
		Yeast-CsSWEET2-R	GGGGACCACTTTGTACAAGAAAGCTGGGTACTACGCATAGGATACAATTAGAGGTTC
	CsSWEET2-YFP construct	YFP-CsSWEET2-F	GGGGACAAGTTTGTACAAAAAAGCAGGCTTAATGGTTCTTCTCGGTTCCATCTT
		YFP-CsSWEET2-R	GGGGACCACTTTGTACAAGAAAGCTGGGTACGCATAGGATACAATTAGAGGTTC
	pCsSWEET2-GUS construct	Pro-CsSWEET2-F	CCCAAGCTTGATATTAGTGTGATGATGTGATCTATGTTT
		Pro-CsSWEET2-R	TGCTCTAGACTAGAATAACTTTGAAGACACAACAAAAAC
	CsSWEET2 overexpression construct	O-CsSWEET2-F	CGCGGATCCATGGTTCTTCTCGGTTCCATCTT
		O-CsSWEET2-R	CGAGCTCCTACGCATAGGATACAATTAGAGGTTC
	Expression of AtSWEET1 in yeast construct	Yeast-AtSWEET1-F	GGGGACAAGTTTGTACAAAAAAGCAGGCTTAATGAACATCGCTCACACTATCTT
		Yeast-AtSWEET1-R	GGGGACCACTTTGTACAAGAAAGCTGGGTATTAAACTTGAAGGTCTTGCTTTCC
	Reference gene in cucumber	Actin-F	CCACGAAACTACTTACAACTCCATC
		Actin-R	GGGCTGTGATTTCCTTGCTC
